# Supplementary material for: The ESCRT-III pathway facilitates cardiomyocyte release of cBIN1-containing microparticles
Source: PLoS Biol. 2017 Aug 14;15(8):e2002354. doi: 10.1371/journal.pbio.2002354 (PMC5570487; doi:10.1371/journal.pbio.2002354)
Supplement: S1 Data — (XLSX) [file pbio.2002354.s006.xlsx]

## Sheet: Fig 1B
	Plasma MP
	305.882
	196.757
	153.514
	223.784
	206.486
	444.324
	205.376
	481.081
	131.892
	390.27
	80
	245.405
	310.27
	739.459
	121.081
	111.351
	132.973
	146.087
	203.478
	131.304
	273.913
	140
	133.913
	198.261
	134.783
	193.043
	137.391
	114.783
	166.957
	218.261
	280.87
	298.261
	218.261
	207.826
	188.696
	367.742
	130.323
	363.871
	353.514
	268
	258.378
	232.432
	189.189
	196.757
	126.486
	454
	120.87
	169.565
	189.565
Median	198.3
Mean	230.3
Std. Error of Mean	17.39
N	49

## Sheet: Fig 1C
X-axis		Relative concentration (Y-axis)
MP (nm)		1	2	3	4	5
2.5		0	0	0	0	0
7.5		0	0	0	0	0
12.5		0	0	0	0	0
17.5		0	0	0	0	0
22.5		0	1.23234e-05	0	0	0
27.5		0	0.00170094	0	0	0
32.5		0	0.00510447	0	0	0
37.5		0	0.00884576	0	0	0
42.5		0	0.0143245	0	0	0
47.5		0	0.0129961	0	0	0
52.5		0	0.00694945	0	0	0
57.5		7.84929e-08	0.00405918	0	0	0
62.5		7.84929e-08	0.00428493	0	0	0
67.5		7.84929e-08	0.00977268	0	0	0
72.5		1.56986e-07	0.0472161	0	0	0
77.5		5.49451e-07	0.318215	0	0	0
82.5		2.59027e-06	0.887885	0	1.0989e-06	2.35479e-07
87.5		2.09576e-05	0.343799	0	9.19152e-05	1.96232e-06
92.5		0.000256122	0.0353606	0	0.00482794	1.95447e-05
97.5		0.00350361	0.00743414	0	0.104672	0.000199608
102.5		0.0344865	0.0106629	0	0.720134	0.00195361
107.5		0.171059	0.0529283	0	1.64683	0.015931
112.5		0.398878	0.240186	0	1.70669	0.0940619
117.5		0.541309	0.526882	0	1.19917	0.371381
122.5		0.584591	0.670373	0	0.799246	0.978513
127.5		0.619448	0.754118	0	0.616746	1.80365
132.5		0.668539	0.890586	0	0.59506	2.46344
137.5		0.693645	0.97229	0	0.712905	2.62073
142.5		0.661982	0.820535	1.17739e-06	0.989597	2.28383
147.5		0.590832	0.526214	3.57143e-05	1.41307	1.74086
152.5		0.523275	0.300901	0.000633595	1.80629	1.26075
157.5		0.488553	0.189386	0.00663391	1.85408	0.94332
162.5		0.496419	0.149834	0.0420535	1.47991	0.775634
167.5		0.546744	0.151247	0.16856	0.975056	0.717833
172.5		0.633192	0.183387	0.452044	0.601439	0.73779
177.5		0.740318	0.247924	0.865961	0.39836	0.81146
182.5		0.842224	0.351743	1.27193	0.310405	0.914681
187.5		0.909879	0.49527	1.54103	0.288996	1.01933
192.5		0.925114	0.645728	1.65405	0.305709	1.09757
197.5		0.890006	0.716893	1.67707	0.339697	1.13001
202.5		0.823646	0.628063	1.6893	0.371028	1.1103
207.5		0.750293	0.418718	1.74337	0.386192	1.04344
212.5		0.688694	0.218256	1.8588	0.385265	0.94125
217.5		0.647611	0.0976307	2.02202	0.378754	0.818491
222.5		0.625753	0.0430549	2.18315	0.378178	0.690451
227.5		0.612588	0.0216965	2.26157	0.390085	0.570739
232.5		0.589795	0.0140427	2.17936	0.414753	0.469141
237.5		0.537183	0.0123664	1.91465	0.446453	0.39054
242.5		0.445359	0.0146784	1.5267	0.474642	0.33554
247.5		0.326629	0.0220335	1.11895	0.487587	0.30216
252.5		0.209505	0.0381236	0.775002	0.477974	0.287469
257.5		0.118623	0.0691377	0.526926	0.446611	0.288347
262.5		0.0610808	0.121546	0.366684	0.40102	0.301239
267.5		0.0299681	0.196637	0.271418	0.350535	0.321216
272.5		0.014836	0.28519	0.219986	0.302124	0.341113
277.5		0.00787088	0.36855	0.198272	0.259061	0.351897
282.5		0.00472763	0.426928	0.198793	0.22177	0.345125
287.5		0.00335408	0.448125	0.218776	0.189317	0.316781
292.5		0.002881	0.430703	0.258082	0.160635	0.269846
297.5		0.00301044	0.381961	0.316888	0.135184	0.213202
302.5		0.00377378	0.314025	0.392882	0.113058	0.157328
307.5		0.0055124	0.240102	0.478627	0.0947047	0.109932
312.5		0.00902261	0.171399	0.560815	0.0805684	0.0741542
317.5		0.0158415	0.115018	0.623109	0.0709009	0.04943
322.5		0.0285699	0.0733903	0.651932	0.065837	0.0334024
327.5		0.0508826	0.0452809	0.641871	0.0656597	0.0234743
332.5		0.0865906	0.0276109	0.597175	0.0711604	0.0175606
337.5		0.137291	0.0170706	0.528847	0.0840461	0.0142483
342.5		0.199357	0.0109966	0.449779	0.107354	0.0126965
347.5		0.262653	0.00757763	0.370816	0.145645	0.0124888
352.5		0.313292	0.0057135	0.299031	0.204311	0.013528
357.5		0.339679	0.00479239	0.237847	0.286737	0.0159906
362.5		0.337801	0.00451036	0.188035	0.388372	0.0203324
367.5		0.312089	0.00476146	0.148817	0.489767	0.0273245
372.5		0.271984	0.00558697	0.118719	0.556192	0.0380811
377.5		0.227285	0.00716342	0.0960979	0.552543	0.054021
382.5		0.185111	0.00980714	0.0794305	0.469001	0.0766874
387.5		0.149173	0.013956	0.0674282	0.334138	0.107366
392.5		0.1205	0.0200694	0.0590693	0.197417	0.146519
397.5		0.0985835	0.0283858	0.0535816	0.0960757	0.193194
402.5		0.0822814	0.0385599	0.0504045	0.0384363	0.244647
407.5		0.0703605	0.0493717	0.0491428	0.0126677	0.296474
412.5		0.0617372	0.0588375	0.0495174	0.00345926	0.343322
417.5		0.055545	0.0648867	0.051314	0.000789796	0.380017
422.5		0.0511238	0.0662964	0.054329	0.00015259	0.40272
427.5		0.047984	0.0632422	0.0583186	2.53532e-05	0.409696
432.5		0.0457697	0.0570869	0.0629579	3.68917e-06	0.401476
437.5		0.0442304	0.0496417	0.0678261	4.70958e-07	0.380442
442.5		0.0432001	0.042459	0.0724329	0	0.350075
447.5		0.042582	0.0365118	0.0762881	0	0.314147
452.5		0.0423349	0.0322435	0.0790003	0	0.276083
457.5		0.0424601	0.0297899	0.0803672	0	0.238591
462.5		0.0429875	0.0292111	0.080424	0	0.203538
467.5		0.0439598	0.0306669	0.079428	0	0.172013
472.5		0.0454146	0.0345469	0.0777914	0	0.14448
477.5		0.047363	0.0415668	0.0759921	0	0.120966
482.5		0.0497612	0.052812	0.0744951	0	0.101219
487.5		0.0524745	0.0696241	0.0737035	0	0.0848424
492.5		0.0552369	0.0931106	0.0739385	0	0.0713879
497.5		0.0576182	0.123016	0.0754363	0	0.0604087
502.5		0.0590232	0.155991	0.0783425	0	0.051494
507.5		0.0587566	0.184258	0.0826863	0	0.044283
512.5		0.0561815	0.196823	0.0883206	0	0.0384688
517.5		0.0509588	0.184838	0.0948244	0	0.0337958
522.5		0.0432856	0.148705	0.101388	0	0.0300548
527.5		0.0339904	0.100176	0.106732	0	0.0270757
532.5		0.0243656	0.0554283	0.109178	0	0.0247215
537.5		0.0157532	0.0248059	0.10696	0	0.0228823
542.5		0.00908312	0.00887881	0.0988353	0	0.0214699
547.5		0.00462268	0.0025241	0.0848069	0	0.0204125
552.5		0.00205738	0.000568367	0.0665336	4.70958e-07	0.0196518
557.5		0.000794192	0.00010157	0.0470137	3.06123e-06	0.0191388
562.5		0.00026405	1.45212e-05	0.0295002	1.82104e-05	0.0188307
567.5		7.51177e-05	1.64835e-06	0.0162242	9.11303e-05	0.0186891
572.5		1.82104e-05	1.56986e-07	0.00772912	0.000380926	0.0186772
577.5		3.76766e-06	0	0.00315667	0.00131123	0.0187586
582.5		6.27943e-07	0	0.0010956	0.00368163	0.0188955
587.5		7.84929e-08	0	0.000320801	0.00836955	0.0190491
592.5		0	0	7.88069e-05	0.0153253	0.0191792
597.5		0	0	1.61695e-05	0.0225237	0.019245
602.5		0	0	2.74725e-06	0.0265129	0.0192072
607.5		0	0	3.92465e-07	0.0249693	0.0190301
612.5		0	0	0	0.0188111	0.0186842
617.5		0	0	0	0.0113426	0.0181486
622.5		0	0	0	0.00547998	0.0174138
627.5		0	0	0	0.00212457	0.0164827
632.5		0	0	0	0.000662245	0.0153711
637.5		0	0	0	0.000166326	0.0141069
642.5		0	0	0	3.3752e-05	0.012728
647.5		0	0	0	5.573e-06	0.0112792
652.5		0	0	0	7.06436e-07	0.00980848
657.5		0	0	0	7.84929e-08	0.00836311
662.5		0	0	0	0	0.00698587
667.5		0	0	0	0	0.0057124
672.5		0	0	0	0	0.004569
677.5		0	0	0	0	0.00357182
682.5		0	0	0	0	0.00272684
687.5		0	0	0	0	0.0020314
692.5		0	0	0	0	0.00147543
697.5		0	0	0	0	0.00104396
702.5		0	0	0	0	0.000718917
707.5		0	0	0	0	0.000481397
712.5		0	0	0	0	0.000313187
717.5		0	0	0	0	0.000197802
722.5		0	0	0	0	0.000121193
727.5		0	0	0	0	7.18995e-05
732.5		0	0	0	0	4.12873e-05
737.5		0	0	0	0	2.29984e-05
742.5		0	0	0	0	1.23234e-05
747.5		0	7.84929e-08	0	0	6.43642e-06
752.5		0	8.63422e-07	0	0	3.21821e-06
757.5		0	6.04396e-06	0	0	1.56986e-06
762.5		0	3.49294e-05	0	0	7.06436e-07
767.5		0	0.000169859	0	0	3.13972e-07
772.5		0	0.000687284	0	0	1.56986e-07
777.5		0	0.00229788	0	0	0
782.5		0	0.00631468	0	0	0
787.5		0	0.0142005	0	0	0
792.5		0	0.0260405	0	0	0
797.5		0	0.038829	0	0	0
802.5		0	0.0469748	0	0	0
807.5		0	0.0460301	0	0	0
812.5		0	0.0364883	0	0	0
817.5		0	0.0233795	0	0	0
822.5		0	0.0121024	0	0	0
827.5		0	0.00506036	0	0	0
832.5		0	0.00170911	0	0	0
837.5		0	0.000466405	0	0	0
842.5		0	0.000102904	0	0	0
847.5		0	1.83673e-05	0	0	0
852.5		0	2.66876e-06	0	0	0
857.5		0	3.13972e-07	0	0	0
862.5		0	0	0	0	0
867.5		0	0	0	0	0
872.5		0	0	0	0	0
877.5		0	0	0	0	0
882.5		0	0	0	0	0
887.5		0	0	0	0	0
892.5		0	0	0	0	0
897.5		0	0	0	0	0
902.5		0	0	0	0	0
907.5		0	0	0	0	0
912.5		0	0	0	0	0
917.5		0	0	0	0	0
922.5		0	0	0	0	0
927.5		0	0	0	0	0
932.5		0	0	0	0	0
937.5		0	0	0	0	0
942.5		0	0	0	0	0
947.5		0	0	0	0	0
952.5		0	0	0	0	0
957.5		0	0	0	0	0
962.5		0	0	0	0	0
967.5		0	0	0	0	0
972.5		0	0	0	0	0
977.5		0	0	0	0	0
982.5		0	0	0	0	0
987.5		0	0	0	0	0
992.5		0	0	0	0	0
997.5		0	0	0	0	0
								Average	SEM
Median		192.4	184.5	224.8	158.8	183.3		188.8	10.62
Mean		223.5	227.2	256.6	200.7	225.1		226.6	8.897

## Sheet: Fig 1D
	Total MP				cBIN1-MP
	WT	HT			WT	HT
	1428.93				634.759	215.682
	500.437				230.697
	1932.2	447.331			1033.74
	1002.06				579.273
	1892.89	368.361			468.034	67.6321
	1303.49	1947.93			301.282	329.796
	1242.49	1086.09			302.32	228.088
	1144.31				541.627
	1116.9	815.004			633.067	437.502
	566.306	687.107			315.887	345.599
					412.942
	790.11
	537.307	531.275			191.028	138.148
Mean	1121	840.4			470.4	251.8
Std. Error of Mean	139.1	206.1			67.83	48.32
N	12	7			12	7

## Sheet: Fig 1E
	Left panel			Right panel
	Heart cBIN1 IP (% of WT)			Plasma cBIN1 IP (% of WT)
	WT	HT		WT	HT
	100	14.1953		100	29.0244
	100	9.34636		100	47.0305
	100	47.915		100	49.9563
	100	88.8941		100	39.6119
	100	73.2206		100	85.9495
Mean	100	46.72		100	50.31
Std. Deviation	0	35.13		0	21.5
Std. Error of Mean	0	15.71		0	9.615

## Sheet: Fig 2B
X-axis			Relative concentration (Y-axis)
MP (nm)		1	2	3	4	5	6
2.5		0	0	0	0	0	0
7.5		0	0	0	0	0	0
12.5		0	0	0	0	0	0
17.5		0	0	0	0	0	0
22.5		0	0	0	0	0	0
27.5		0	0	0	0	0	0
32.5		0	0	0	0	0	0
37.5		0	0	0	0	0	0
42.5		1.70789e-05	0	0	0	0	0
47.5		0.000421378	0	0	4.71143e-06	5.88928e-07	0
52.5		0.00372379	5.00589e-06	0	0.000461425	2.06125e-06	8.24499e-06
57.5		0.014263	0.000119258	0	0.00751355	6.18375e-06	0.000853651
62.5		0.0285085	0.000999117	2.94464e-07	0.0367821	1.53121e-05	0.0118254
67.5		0.0355362	0.00351237	0	0.0959859	3.15077e-05	0.0422038
72.5		0.0328136	0.0059629	0	0.190063	5.62426e-05	0.068106
77.5		0.0263536	0.00556861	0	0.31155	9.09894e-05	0.076646
82.5		0.0210683	0.00323999	0	0.393299	0.000136926	0.0785881
87.5		0.0183657	0.00132833	0	0.355811	0.000196702	0.081553
92.5		0.0180928	0.000437279	0	0.237973	0.000280035	0.0848822
97.5		0.0198454	0.000135453	0	0.135656	0.00042609	0.0838383
102.5		0.0231569	4.8881e-05	0	0.0798752	0.000769729	0.0751617
107.5		0.0272821	2.76796e-05	0	0.0572423	0.00178327	0.0610668
112.5		0.0311449	3.35689e-05	0	0.0547453	0.00518669	0.0472653
117.5		0.0337479	9.77621e-05	7.65607e-06	0.0717029	0.0168478	0.0382382
122.5		0.0348142	0.000568021	0.00215018	0.126474	0.0534485	0.0362229
127.5		0.0350816	0.00431272	0.0975748	0.282285	0.152331	0.0443978
132.5		0.0360509	0.0289661	0.564198	0.69576	0.374739	0.0737076
137.5		0.0396879	0.13714	0.604325	1.52906	0.759223	0.159552
142.5		0.0486537	0.421291	0.261528	2.37316	1.16955	0.399079
147.5		0.067164	0.834725	0.114571	2.22805	1.25688	0.976574
152.5		0.101771	1.08778	0.0972085	1.26599	0.906324	2.00058
157.5		0.159728	0.957535	0.170938	0.515006	0.461377	3.11523
162.5		0.240913	0.593666	0.411004	0.197657	0.193281	3.63647
167.5		0.32464	0.27984	0.796009	0.0946293	0.083806	3.38672
172.5		0.369828	0.113838	0.860948	0.0678678	0.0475286	2.8015
177.5		0.346387	0.0475498	0.457279	0.0759711	0.0406943	2.29367
182.5		0.268041	0.024581	0.129192	0.122533	0.052316	1.99282
187.5		0.178313	0.0180568	0.0246001	0.24704	0.0887459	1.86116
192.5		0.109674	0.0195189	0.00441696	0.536974	0.167108	1.8042
197.5		0.0686622	0.0288725	0.00107008	1.11511	0.301473	1.71714
202.5		0.0482721	0.051197	0.000464664	2.03696	0.474927	1.53063
207.5		0.0409025	0.0952344	0.000410483	3.12953	0.627676	1.25308
212.5		0.0426022	0.168238	0.000698763	3.99769	0.695017	0.954704
217.5		0.0527865	0.266424	0.00191402	4.31449	0.659364	0.704409
222.5		0.0729249	0.369784	0.00674176	4.07965	0.554506	0.530842
227.5		0.104654	0.450802	0.0249641	3.54484	0.429165	0.430076
232.5		0.147036	0.491206	0.0837373	2.97246	0.317014	0.38824
237.5		0.193961	0.490716	0.231448	2.50551	0.231095	0.395213
242.5		0.234199	0.462213	0.50088	2.17874	0.171359	0.447623
247.5		0.255662	0.421545	0.831843	1.97147	0.132788	0.545076
252.5		0.251747	0.3807	1.06118	1.84416	0.11002	0.681035
257.5		0.224946	0.346205	1.05625	1.75442	0.0991087	0.830719
262.5		0.184822	0.320421	0.842828	1.66526	0.0978746	0.946286
267.5		0.14242	0.303357	0.559621	1.55263	0.105778	0.973855
272.5		0.105543	0.293984	0.324093	1.41115	0.12367	0.889008
277.5		0.0773807	0.29093	0.173137	1.25277	0.153434	0.71818
282.5		0.0577426	0.292725	0.0908463	1.09812	0.197306	0.520159
287.5		0.0449379	0.297803	0.0499694	0.966322	0.256709	0.346777
292.5		0.0370895	0.304378	0.0306266	0.869415	0.33066	0.220668
297.5		0.0326888	0.3103	0.0219738	0.812403	0.414345	0.13977
302.5		0.030677	0.312996	0.0190268	0.795953	0.498798	0.0919438
307.5		0.0303407	0.309641	0.020028	0.818736	0.57234	0.0652412
312.5		0.031184	0.297629	0.0252203	0.877867	0.623498	0.0513899
317.5		0.0328413	0.275323	0.0366723	0.967266	0.644199	0.0456749
322.5		0.0350398	0.242852	0.0587091	1.07481	0.63182	0.0459323
327.5		0.0376066	0.202525	0.0982203	1.18026	0.589402	0.0517423
332.5		0.0404894	0.15851	0.163366	1.25703	0.524238	0.0639867
337.5		0.0437691	0.115738	0.258787	1.2793	0.445679	0.0845624
342.5		0.0476514	0.0784847	0.377531	1.23245	0.362994	0.115925
347.5		0.0524411	0.0492792	0.495264	1.12028	0.283835	0.160078
352.5		0.0585041	0.0285989	0.575537	0.963501	0.213468	0.216856
357.5		0.066222	0.0153307	0.587785	0.790426	0.154685	0.282007
362.5		0.0759273	0.00759187	0.52603	0.626124	0.108179	0.346423
367.5		0.0878118	0.00347585	0.412536	0.486084	0.0731469	0.397945
372.5		0.101799	0.00147262	0.283838	0.375799	0.0479161	0.425699
377.5		0.117401	0.000578033	0.171467	0.293865	0.0304826	0.424685
382.5		0.133607	0.000210247	0.0908981	0.235651	0.0188896	0.39767
387.5		0.148891	7.09658e-05	0.0421849	0.195912	0.0114458	0.353299
392.5		0.161376	2.23793e-05	0.0170663	0.170097	0.00681508	0.302037
397.5		0.169204	6.47821e-06	0.0059838	0.154756	0.00401207	0.252584
402.5		0.170991	1.76678e-06	0.00180654	0.147466	0.00235336	0.210263
407.5		0.166225	5.88928e-07	0.000466431	0.146589	0.0013884	0.177249
412.5		0.155435	0	0.000102474	0.150989	0.000833039	0.153671
417.5		0.140047	0	1.91402e-05	0.159761	0.000514723	0.138754
422.5		0.122005	0	2.94464e-06	0.171999	0.00033245	0.131609
427.5		0.103293	0	2.94464e-07	0.186628	0.000227326	0.131662
432.5		0.0855509	0	0	0.202336	0.000167256	0.138818
437.5		0.0698654	0	0	0.217643	0.000133981	0.153449
442.5		0.0567612	0	0	0.231105	0.00011808	0.176232
447.5		0.0463154	0	0	0.24159	0.00011543	0.2078
452.5		0.0383236	0	0	0.248523	0.000125147	0.248175
457.5		0.032452	0	0	0.252006	0.000150177	0.296
462.5		0.0283489	0	0	0.252767	0.00019788	0.347796
467.5		0.0257085	0	0	0.251984	0.000283274	0.39766
472.5		0.0243012	0	0	0.25105	0.00043404	0.437883
477.5		0.0239809	0	0	0.251388	0.000700236	0.460673
482.5		0.0246817	0	0	0.254335	0.00116961	0.460534
487.5		0.0264084	0	0	0.26112	0.0019894	0.436261
492.5		0.0292253	0	0	0.27289	0.00339164	0.39149
497.5		0.0332385	0	0	0.290762	0.00571466	0.333481
502.5		0.0385754	0	0	0.315854	0.00939929	0.270752
507.5		0.0453522	0	0	0.349273	0.0149323	0.210741
512.5		0.0536349	0	0	0.392029	0.0227135	0.158385
517.5		0.0633934	0	0	0.44486	0.0328457	0.115878
522.5		0.0744541	0	0	0.507964	0.0449055	0.0832497
527.5		0.0864638	0	0	0.580663	0.0578007	0.0592518
532.5		0.0988775	0	0	0.661069	0.0698369	0.0421407
537.5		0.110975	0	0	0.745839	0.0790524	0.030192
542.5		0.121918	0	0	0.830153	0.0837479	0.0219479
547.5		0.130841	0	0	0.908002	0.0830132	0.0162883
552.5		0.136959	0	0	0.972818	0.0770206	0.0124014
557.5		0.139675	0	8.83392e-07	1.01836	0.0669538	0.00972203
562.5		0.138676	0	3.82803e-06	1.03967	0.054611	0.00786631
567.5		0.133971	0	1.67845e-05	1.03391	0.041874	0.00657656
572.5		0.125896	0	6.44876e-05	1.00075	0.0302509	0.00568257
577.5		0.115064	0	0.000218787	0.942461	0.0206434	0.00507097
582.5		0.102275	0	0.000653416	0.86345	0.0133448	0.00466696
587.5		0.0884117	0	0.00171996	0.769569	0.008197	0.00442197
592.5		0.0743342	0	0.00399205	0.667288	0.00480006	0.00430507
597.5		0.0607921	0	0.00817845	0.562913	0.00268905	0.00429711
602.5		0.0483648	0	0.0148083	0.461964	0.00144611	0.00438869
607.5		0.0374352	0	0.0237347	0.368767	0.000749411	0.00457744
612.5		0.0281929	0	0.0337309	0.286274	0.000375442	0.00486779
617.5		0.0206608	0	0.0425783	0.216069	0.000182862	0.00527032
622.5		0.0147341	0	0.0478233	0.158519	8.65724e-05	0.00580183
627.5		0.0102256	0	0.047881	0.113029	4.00471e-05	0.00648734
632.5		0.00690666	0	0.0428101	0.0783319	1.82568e-05	0.0073619
637.5		0.00454005	0	0.0342429	0.052778	8.24499e-06	0.00847026
642.5		0.00290459	0	0.024548	0.0345948	3.53357e-06	0.00987338
647.5		0.0018086	0	0.0157998	0.0220836	1.47232e-06	0.0116478
652.5		0.00109599	0	0.00914576	0.0137503	5.88928e-07	0.0138922
657.5		0.000646349	0	0.00476973	0.00836838	2.94464e-07	0.01673
662.5		0.000371025	0	0.0022447	0.00499175	0	0.0203112
667.5		0.000207303	0	0.000954947	0.00292786	0	0.024816
672.5		0.00011278	0	0.000367786	0.00169552	0	0.0304499
677.5		5.94817e-05	0	0.000128386	0.000973793	0	0.037437
682.5		3.06243e-05	0	4.0636e-05	0.000557715	0	0.0460006
687.5		1.53121e-05	0	1.17786e-05	0.000320082	0	0.0563348
692.5		7.65607e-06	0	3.2391e-06	0.000185218	0	0.0685592
697.5		3.53357e-06	0	8.83392e-07	0.000108952	0	0.0826605
702.5		1.76678e-06	0	0	6.5371e-05	0	0.0984252
707.5		8.83392e-07	0	0	4.0636e-05	0	0.115373
712.5		2.94464e-07	0	0	2.59128e-05	0	0.132712
717.5		0	0	0	1.73734e-05	0	0.149335
722.5		0	0	0	1.2073e-05	0	0.163881
727.5		0	0	0	9.12839e-06	0	0.174876
732.5		0	0	0	7.06714e-06	0	0.180946
737.5		0	0	0	5.88928e-06	0	0.181062
742.5		0	0	0	5.30035e-06	0	0.174778
747.5		0	0	0	5.00589e-06	0	0.162375
752.5		0	0	0	5.00589e-06	0	0.144875
757.5		0	0	0	5.59482e-06	0	0.123897
762.5		0	0	0	6.47821e-06	0	0.101379
767.5		0	0	0	7.95053e-06	0	0.0792409
772.5		0	0	0	1.06007e-05	0	0.0590792
777.5		0	0	0	1.47232e-05	0	0.0419605
782.5		0	0	0	2.14959e-05	0	0.0283572
787.5		0	0	0	3.26855e-05	0	0.0182164
792.5		0	0	0	5.15312e-05	0	0.0111131
797.5		0	0	0	8.42167e-05	0	0.00643345
802.5		0	0	0	0.000141048	0	0.0035318
807.5		0	0	0	0.000239694	0	0.00183746
812.5		0	0	0	0.000411366	0	0.000905477
817.5		0	0	0	0.000708481	0	0.000422556
822.5		0	0	0	0.00121643	0	0.00018669
827.5		0	0	0	0.0020692	0	7.8033e-05
832.5		0	0	0	0.0034679	0	3.09187e-05
837.5		0	0	0	0.00569435	0	1.14841e-05
842.5		0	0	0	0.00911602	0	4.1225e-06
847.5		0	0	0	0.0141643	0	1.47232e-06
852.5		0	0	0	0.0212724	0	2.94464e-07
857.5		0	0	0	0.0307659	0	0
862.5		0	0	0	0.0427108	0	0
867.5		0	0	0	0.0567506	0	0
872.5		0	0	0	0.0719923	0	0
877.5		0	0	0	0.0870077	0	0
882.5		0	0	0	0.1	0	0
887.5		0	0	0	0.109136	0	0
892.5		0	0	0	0.112964	0	0
897.5		0	0	0	0.110793	0	0
902.5		0	0	0	0.102894	0	0
907.5		0	0	0	0.0904408	0	0
912.5		0	0	0	0.0752191	0	0
917.5		0	0	0	0.0591893	0	0
922.5		0	0	0	0.044071	0	0
927.5		0	0	0	0.0310568	0	0
932.5		0	0	0	0.0207211	0	0
937.5		0	0	0	0.013096	0	0
942.5		0	0	0	0.00784511	0	0
947.5		0	0	0	0.0044573	0	0
952.5		0	0	0	0.00240371	0	0
957.5		0	0	0	0.00123145	0	0
962.5		0	0	0	0.000599823	0	0
967.5		0	0	0	0.000278269	0	0
972.5		0	0	0	0.000122792	0	0
977.5		0	0	0	5.18257e-05	0	0
982.5		0	0	0	2.0907e-05	0	0
987.5		0	0	0	7.95053e-06	0	0
992.5		0	0	0	2.94464e-06	0	0
997.5		0	0	0	1.17786e-06	0	0
									Average	SEM
Median		288.3	230.5	251	253.3	224.1	194.6		240.3	12.95
Mean		332.2	228.6	263	315.4	251	266		276	16.18

## Sheet: Fig 2C
	CM Medium MP
	201.29
	207.742
	203.871
	219.355
	157.419
	181.935
	230.435
	155.652
	101.739
	152.174
	108.696
	145.217
	131.304
	218.261
	210.435
	219.13
	289.565
	313.043
	273.913
	365.217
	200
	154.348
	191.304
	189.13
	226.087
	223.913
	280.435
	232.609
	276.087
	408.696
	176.087
	252.174
	177.419
	172.581
	303.226
	270.968
	351.613
	233.871
	288.71
	166.129
	193.548
	253.226
	350
	320.968
	582.258
	224.194
	337.097
	169.355
	233.871
	316.129
	250
	303.226
	382.258
	209.677
	287.097
	250
	319.355
	151.613
	182.258
	414.516
	164.516
	183.871
	319.355
	251.613
	167.742
	331.613
	242.581
	783.226
	312.258
	175.484
	372.903
	227.097
	229.677
	148.387
	185.806
	240
	264.516
	260.645
	267.097
	343.226
	321.29
	427.097
	365.161
	354.839
	535.484
	521.29
	227.097
	289.032
	238.71
	207.742
	205.161
	200
	216.774
	211.613
	187.097
	214.194
	181.935
	160
	282.581
	287.742
	112.258
	123.871
	126.452
	251.613
	156.129
	201.29
	170.323
	138.065
	206.452
	201.29
	318.71
	150.968
	158.71
	210.323
	203.871
	198.71
	197.419
	432.258
	154.839
	123.871
	126.452
	156.129
	258.065
	126.452
	176.774
	172.903
	242.581
	99.355
	303.226
	349.677
	829.677
	442.581
	212.973
	132.973
	121.081
	138.378
	135.135
	357.838
	114.595
	240
	213.043
	142.609
	122.609
	212.174
	335.652
	165.217
	163.478
	122.609
	356.522
Median	214.2
Mean	242.3
Std. Error of Mean	9.126
N	149

## Sheet: Fig 2D
	Confocal MP size							Confocal MP: cBIN1 Peripheral/Inner
	258			Confocal MP size				MP 0-500		MP 500-1000		MP 1000-1500
	258			Median	585			Peripheral	Inner	Peripheral	Inner	Peripheral	Inner
	290.25			Mean	647.1		MP conunt	6	132	92	245	45	56
	290.25			Std. Error of Mean	10.37
	290.25			N	576
	322.5
	322.5
	322.5
	322.5
	322.5
	322.5
	322.5
	322.5
	354.75
	354.75
	354.75
	354.75
	354.75
	354.75
	354.75
	354.75
	354.75
	354.75
	354.75
	354.75
	354.75
	354.75
	387
	387
	387
	387
	387
	387
	387
	387
	387
	387
	387
	387
	387
	387
	419.25
	419.25
	419.25
	419.25
	419.25
	419.25
	419.25
	451.5
	451.5
	451.5
	451.5
	451.5
	451.5
	451.5
	451.5
	451.5
	451.5
	451.5
	451.5
	451.5
	451.5
	483.75
	483.75
	483.75
	483.75
	483.75
	483.75
	483.75
	483.75
	516
	516
	516
	516
	516
	516
	516
	516
	516
	516
	548.25
	548.25
	548.25
	548.25
	548.25
	580.5
	580.5
	580.5
	580.5
	580.5
	612.75
	612.75
	612.75
	645
	645
	677.25
	677.25
	677.25
	709.5
	709.5
	709.5
	709.5
	709.5
	709.5
	709.5
	709.5
	709.5
	741.75
	741.75
	774
	774
	774
	774
	806.25
	806.25
	806.25
	838.5
	838.5
	903
	903
	903
	903
	903
	903
	967.5
	967.5
	967.5
	967.5
	999.75
	999.75
	999.75
	999.75
	1032
	1064.25
	1064.25
	1096.5
	1128.75
	1128.75
	1161
	1161
	1193.25
	1193.25
	1225.5
	1225.5
	1225.5
	1290
	1290
	1354.5
	1354.5
	1354.5
	1354.5
	1354.5
	1386.75
	1419
	1451.25
	774
	677.25
	419.25
	354.75
	935.25
	612.75
	580.5
	580.5
	774
	1161
	548.25
	387
	290.25
	387
	806.25
	806.25
	677.25
	483.75
	741.75
	516
	612.75
	387
	838.5
	838.5
	709.5
	419.25
	774
	548.25
	548.25
	483.75
	419.25
	322.5
	322.5
	419.25
	290.25
	451.5
	419.25
	354.75
	419.25
	451.5
	258
	483.75
	451.5
	451.5
	483.75
	258
	258
	322.5
	967.5
	870.75
	774
	967.5
	774
	806.25
	322.5
	290.25
	451.5
	483.75
	1365
	975
	910
	650
	845
	845
	585
	520
	650
	845
	1105
	585
	715
	585
	780
	715
	715
	520
	585
	585
	585
	520
	780
	780
	520
	520
	845
	585
	390
	520
	585
	585
	650
	780
	910
	650
	780
	650
	650
	650
	845
	845
	845
	585
	650
	650
	650
	650
	650
	780
	715
	650
	650
	780
	650
	650
	975
	975
	910
	585
	780
	845
	845
	975
	390
	520
	520
	520
	390
	390
	455
	325
	390
	520
	520
	520
	390
	390
	390
	520
	520
	455
	455
	390
	520
	520
	520
	390
	585
	455
	325
	520
	650
	650
	520
	715
	780
	455
	520
	520
	390
	520
	390
	260
	390
	260
	325
	325
	520
	910
	585
	455
	455
	455
	455
	390
	520
	455
	390
	390
	455
	520
	520
	455
	325
	455
	585
	585
	650
	650
	390
	910
	910
	845
	260
	650
	650
	585
	390
	585
	585
	1040
	975
	975
	845
	910
	455
	520
	520
	845
	390
	455
	390
	455
	455
	390
	520
	520
	715
	455
	585
	455
	650
	585
	585
	585
	520
	780
	715
	325
	455
	715
	585
	585
	910
	910
	455
	520
	1170
	910
	650
	390
	780
	650
	390
	585
	780
	780
	780
	715
	715
	650
	520
	520
	780
	455
	520
	715
	845
	715
	845
	845
	1170
	715
	455
	520
	780
	455
	520
	650
	715
	715
	975
	910
	1170
	975
	975
	455
	1040
	910
	975
	715
	845
	1235
	520
	455
	585
	520
	650
	650
	650
	520
	1300
	585
	780
	780
	585
	585
	1105
	780
	1365
	910
	520
	845
	520
	390
	780
	520
	845
	715
	455
	260
	325
	715
	390
	715
	585
	585
	910
	910
	585
	390
	845
	845
	845
	975
	780
	390
	715
	585
	585
	715
	910
	845
	715
	1040
	585
	520
	520
	390
	650
	650
	455
	325
	455
	780
	455
	845
	650
	975
	585
	715
	780
	1105
	780
	390
	455
	390
	1170
	1040
	455
	780
	910
	650
	780
	780
	1300
	1040
	715
	715
	845
	715
	1365
	1235
	715
	715
	780
	845
	1170
	1040
	780
	650
	715
	845
	520
	520
	650
	1170
	585
	585
	975
	585
	585
	650
	1105
	975
	650
	845
	780
	715
	585
	780
	910
	910
	650
	1170
	910
	780
	585
	585
	520
	390
	520
	455
	520
	325
	455
	520
	390
	520
	780
	455
	455

## Sheet: Fig 2E
	STORM MP size
	474.683
	522.151			STORM MP size
	759.493			Median	522.2
	427.215			Mean	567.4
	664.556			Std. Error of Mean	16.09
	427.215			N	198
	617.088
	949.366
	522.151
	617.088
	759.493
	617.088
	806.961
	474.683
	284.81
	474.683
	474.683
	474.683
	474.683
	569.62
	332.278
	806.961
	712.024
	949.366
	996.834
	522.151
	1046.83
	495.868
	606.061
	550.964
	716.253
	495.868
	550.964
	385.675
	495.868
	661.157
	220.386
	771.35
	330.579
	385.675
	550.964
	440.771
	330.579
	220.386
	385.675
	330.579
	495.868
	275.482
	330.579
	330.579
	275.482
	495.868
	515.625
	703.125
	562.5
	609.375
	609.375
	515.625
	515.625
	421.875
	375
	328.125
	703.125
	515.625
	609.375
	562.5
	656.25
	421.875
	656.25
	515.625
	656.25
	703.125
	609.375
	515.625
	656.25
	421.875
	562.5
	468.75
	609.375
	421.875
	421.875
	234.375
	562.5
	562.5
	656.25
	656.25
	703.125
	750
	421.875
	666.656
	722.211
	833.32
	944.43
	611.102
	388.883
	722.211
	722.211
	888.875
	833.32
	666.656
	999.985
	611.102
	833.32
	666.656
	611.102
	777.766
	1555.53
	833.32
	333.328
	333.328
	777.766
	1333.31
	1222.2
	944.43
	499.992
	388.883
	277.773
	499.992
	333.328
	277.773
	333.328
	333.328
	388.883
	333.328
	444.438
	555.547
	706.522
	543.478
	652.174
	760.87
	869.565
	978.261
	1250
	597.826
	489.13
	706.522
	652.174
	597.826
	706.522
	652.174
	489.13
	271.739
	271.739
	271.739
	380.435
	271.739
	496.689
	430.464
	463.576
	562.914
	993.377
	364.238
	555.556
	555.556
	370.37
	462.963
	555.556
	601.852
	509.259
	601.852
	462.963
	462.963
	1018.52
	462.963
	416.667
	324.074
	277.778
	185.185
	833.333
	694.444
	833.333
	1111.11
	555.556
	416.667
	370.37
	438.355
	273.972
	383.56
	493.149
	438.355
	383.56
	602.737
	767.12
	438.355
	602.737
	438.355
	383.56
	547.943
	273.972
	986.298
	328.766
	1205.47
	328.766
	493.149
	383.56
	438.355
	273.972
	602.737

## Sheet: Fig 3A
	cBIN1-co IP ( percent of control)
	CONTROL	Cyto D
	100	173.097
	100	143.21
	100	153.089
Mean	100	156.5
Std. Deviation	0	15.23
Std. Error of Mean	0	8.791

## Sheet: Fig 3B
	Data BIN1 confocal signal			Data CHMP confocal signal
	Control	CytoD		Control	CytoD
	572.359	605.413		840.76	747.675
	496.266	687.989		662.692	841.839
	707.291	676.947		725.308	902.895
	469.805	741.946		724.511	779.181
	696.545	638.447		564.209	853.922
	527.407	603.469		681.548	950.534
	499.952	693.167		771.576	1020.1
	529.432	777.511		519.715	970.046
	660.311	780.345		734.237	1095.62
	661.082	811.847		829.89	1340.82
		1198.61			1847.48
	357.537	418.91		658.746	1553.54
	557.057	1033.59		787.316	1377.08
	621.006	870.138		926.765	1138.73
	624.175	810.345		686.997	1214.41
	643.441	758.568		780.082	1397.61
	440.743	582.494		680.062	1400.14
	596.545	1224.27		800.336	1268.5
	722.607	1233.85		752.127	1474.33
	389.314	987.35		490.528	1275.36
	741.777	606.927		782.717	1114.59
		803.11			1340.71
		620.41			1114.77
		905.777			1774.18
	446.025	593.797		1010.2	836.461
	475.415	435.102		1020.65	1047.16
	390.407	525.946		937.607	820.407
	549.336	378.794		1083.35	869.791
	497.528	596.514		933.929	1041.04
	480.088	452.336		1076.94	919.627
	441.074	483.783		991.78	931.955
	552.226	580.879		993.895	826.749
	369.339	501.418		842.435	784.319
Mean	541.9	715.8		803.1	1117
Std. Error of Mean	20.43	39.36		29.59	50.33
N	29	33		29	33

[truncated: 9 more sheets: Fig 4B, Fig 4C, Fig 4D, Fig 5D, Fig 6C, Fig 6D, S3F Fig, S4A-B Fig, S5D Fig]
